# Supplementary material for: From networks of protein interactions to networks of functional dependencies
Source: BMC Syst Biol. 2012 May 20;6:44. doi: 10.1186/1752-0509-6-44 (PMC3434018; doi:10.1186/1752-0509-6-44)
Supplement: Additional file 1 — The proteins of the peroxisomal PPI network (xls). The table reports all the core and neighbor proteins of the peroxisomal PPI network shown in Additional file 2, with the annotation(s) in the ‘cellular component’ ontology of GO (see last page of the table for explanation). The annotations are ‘Yeast GO Slim’ terms, except the ones in italics, which are child terms of the slim term GO:0005777 (‘Peroxisome’). k is the connectivity degree of each protein, i.e., its number of direct neighbors in the network. [file 1752-0509-6-44-S1.xls]

## Sheet: Supplementary Table 1
Protein	Type	ORF	k	1	2	3	4	5	6	7	8	9	10	11	12	13	14	15	16	17	18	19	20	21	22	23	24	25
Aat2p	core	YLR027C	15	1					1
Ant1p	core	YPR128C	9	1		1	1		1	1
Cat2p	core	YML042W	12	1	1				1		1
Cit2p	core	YCR005C	6	1					1		1
Cta1p	core	YDR256C	8	1	1				1		1
Dci1p	core	YOR180C	2	1	1				1
Dnm1p	core	YLL001W	20	1					1	1	1			1
Dsl1p	core	YNL258C	10	1					1			1	1
Dyn2p	core	YDR424C	10	1					1	1			1			1				1
Eci1p	core	YLR284C	4	1					1
Faa2p	core	YER015W	5	1					1		1
Fat1p	core	YBR041W	26	1					1	1		1					1
Fis1p	core	YIL065C	8	1					1	1	1			1
Fox2p	core	YKR009C	17	1					1
Gpd1p	core	YDL022W	5	1					1				1
Gto1p	core	YGR154C	2	1					1
Idp3p	core	YNL009W	5	1					1		1
Inp1p	core	YMR204C	5	1		1		1	1	1
Inp2p	core	YMR163C	4	1		1	1		1	1
Lpx1p	core	YOR084W	1	1	1				1
Mdh3p	core	YDL078C	13	1	1				1
Mls1p	core	YNL117W	5	1	1				1
Npy1p	core	YGL067W	6	1					1
Pcd1p	core	YLR151C	0	1					1
Pcs60p	core	YBR222C	5	1	1	1			1	1
Pex1p	core	YKL197C	11	1		1			1						1
Pex10p	core	YDR265W	16	1		1			1	1
Pex11p	core	YOL147C	27	1		1			1	1		1
Pex12p	core	YMR026C	12	1		1	1		1	1
Pex13p	core	YLR191W	60	1		1			1	1
Pex14p	core	YGL153W	38	1		1			1	1
Pex15p	core	YOL044W	17	1		1	1		1	1
Pex17p	core	YNL214W	13	1		1			1	1
Pex18p	core	YHR160C	5	1		1			1
Pex19p	core	YDL065C	26	1		1			1	1		1
Pex2p	core	YJL210W	12	1		1			1	1
Pex21p	core	YGR239C	4	1		1			1
Pex22p	core	YAL055W	5	1		1	1		1	1
Pex25p	core	YPL112C	8	1		1			1	1
Pex27p	core	YOR193W	3	1		1			1	1
Pex28p	core	YHR150W	2	1		1			1	1
Pex29p	core	YDR479C	45	1		1			1	1
Pex3p	core	YDR329C	11	1		1	1		1	1		1
Pex30p	core	YLR324W	12	1		1	1		1	1
Pex31p	core	YGR004W	3	1		1	1		1	1
Pex32p	core	YBR168W	4	1		1	1		1	1
Pex4p	core	YGR133W	5	1					1
Pex5p	core	YDR244W	26	1		1			1	1
Pex6p	core	YNL329C	12	1		1			1						1
Pex7p	core	YDR142C	24	1					1
Pex8p	core	YGR077C	12	1	1	1		1	1	1
Pnc1p	core	YGL037C	9	1					1				1
Pot1p	core	YIL160C	2	1	1				1
Pox1p	core	YGL205W	9	1	1				1
Pxa1p	core	YPL147W	5	1		1	1		1	1
Pxa2p	core	YKL188C	3	1		1	1		1	1
Rho1p	core	YPR165W	35	1		1			1	1	1			1	1		1	1	1		1
Sec20p	core	YDR498C	9	1					1	1		1
Sec39p	core	YLR440C	12	1					1	1		1	1			1
Sps19p	core	YNL202W	2	1	1				1
Tes1p	core	YJR019C	5	1					1		1
Vps1p	core	YKR001C	50	1					1	1	1			1	1
Protein	Type	ORF	k	1	2	3	4	5	6	7	8	9	10	11	12	13	14	15	16	17	18	19	20	21	22	23	24	25
Abf2p	neighbor	YMR072W	12	+			+						+
Acb1p	neighbor	YGR037C	5	+	+																					+
Acc1p	neighbor	YNR016C	13	+		+	+	+	+
Acf2p	neighbor	YLR144C	11																									+
Acs2p	neighbor	YLR153C	12	+	+																	+
Adh1p	neighbor	YOL086C	15	+											+
Ady3p	neighbor	YDL239C	10	+		+					+									+
Akl1p	neighbor	YBR059C	15	+						+		+
Alg11p	neighbor	YNL048W	2	+		+		+	+
Alg2p	neighbor	YGL065C	1	+				+
Alt1p	neighbor	YLR089C	2	+			+
Amd1p	neighbor	YML035C	12	+
App1p	neighbor	YNL094W	12	+							+			+
Arf1p	neighbor	YDL192W	17	+												+					+
Arf3p	neighbor	YOR094W	2							+		+
Arp5p	neighbor	YNL059C	7		+								+
Arp7p	neighbor	YPR034W	18		+
Arp9p	neighbor	YMR033W	17		+
Atf1p	neighbor	YOR377W	2	+					+
Atg1p	neighbor	YGL180W	16	+
Atg17p	neighbor	YLR423C	17	+
Atg18p	neighbor	YFR021W	9	+		+													+
Atg20p	neighbor	YDL113C	6	+											+
Ayr1p	neighbor	YIL124W	9	+		+	+	+									+
Bag7p	neighbor	YOR134W	4																									+
Bbc1p	neighbor	YJL020C	26	+							+			+
Bch2p	neighbor	YKR027W	3	+			+									+					+
Bck1p	neighbor	YJL095W	15							+
Bem1p	neighbor	YBR200W	16							+		+
Bem4p	neighbor	YPL161C	2	+	+
Bni1p	neighbor	YNL271C	9	+						+	+	+		+	+
Bnr1p	neighbor	YIL159W	3							+		+
Boi1p	neighbor	YBL085W	19							+		+
Bre5p	neighbor	YNR051C	36	+
Bro1p	neighbor	YPL084W	5	+											+
Bud14p	neighbor	YAR014C	25							+		+
Bzz1p	neighbor	YHR114W	27	+						+	+			+
Caf4p	neighbor	YKR036C	9	+	+		+
Car2p	neighbor	YLR438W	13	+	+
Cct2p	neighbor	YIL142W	15	+
Cct3p	neighbor	YJL014W	20	+
Cct5p	neighbor	YJR064W	11	+
Cct6p	neighbor	YDR188W	25	+
Cdc11p	neighbor	YJR076C	14	+		+				+	+	+		+											+
Cdc20p	neighbor	YGL116W	13		+
Cdc3p	neighbor	YLR314C	7	+		+				+	+	+		+											+
Cdc31p	neighbor	YOR257W	7	+	+	+			+		+									+
Cdc34p	neighbor	YDR054C	6	+	+
Cdc55p	neighbor	YGL190C	21		+					+		+
Cdc6p	neighbor	YJL194W	6		+
Ceg1p	neighbor	YGL130W	4		+
Cha4p	neighbor	YLR098C	8		+
Chd1p	neighbor	YER164W	14	+	+		+
Chk1p	neighbor	YBR274W	5		+
Clb2p	neighbor	YPR119W	38	+	+					+	+	+								+
Cmd1p	neighbor	YBR109C	11	+						+	+	+								+
Cmk1p	neighbor	YFR014C	14	+
Cog4p	neighbor	YPR105C	5	+												+
Cop1p	neighbor	YDL145C	12	+		+			+							+					+
Cos10p	neighbor	YNR075W	1	+	+			+	+
Cos7p	neighbor	YDL248W	1	+			+
Cox4p	neighbor	YGL187C	1	+		+	+										+
Cpr5p	neighbor	YDR304C	2	+				+
Crm1p	neighbor	YGR218W	17	+	+						+		+							+
Ctr9p	neighbor	YOL145C	7		+
Cyk3p	neighbor	YDL117W	5	+						+	+	+		+
Dbf2p	neighbor	YGR092W	17	+						+	+	+								+
Dcp2p	neighbor	YNL118C	10	+	+
Protein	Type	ORF	k	1	2	3	4	5	6	7	8	9	10	11	12	13	14	15	16	17	18	19	20	21	22	23	24	25
Def1p	neighbor	YKL054C	7		+
Dfm1p	neighbor	YDR411C	7	+		+		+	+
Dig1p	neighbor	YPL049C	19		+
Dig2p	neighbor	YDR480W	11		+
Dld3p	neighbor	YEL071W	7	+
Dos2p	neighbor	YDR068W	4	+
Dpp1p	neighbor	YDR284C	5	+		+													+
Dug1p	neighbor	YFR044C	3	+			+																	+
Dyn1p	neighbor	YKR054C	7	+							+			+						+
Eft2p	neighbor	YDR385W	18	+																				+
Ehd3p	neighbor	YDR036C	2	+			+
Eht1p	neighbor	YBR177C	15	+		+	+										+
Emc6p	neighbor	YLL014W	3	+		+		+	+
Emp70p	neighbor	YLR083C	8	+		+													+
Erg1p	neighbor	YGR175C	5	+				+
Erg10p	neighbor	YPL028W	7	+
Erg27p	neighbor	YLR100W	9	+		+	+	+	+								+
Erg6p	neighbor	YML008C	9	+		+	+	+									+
Erg7p	neighbor	YHR072W	11	+		+		+										+
Erv29p	neighbor	YGR284C	7	+																	+
Faa1p	neighbor	YOR317W	5	+		+	+								+		+
Faa4p	neighbor	YMR246W	6	+
Fad1p	neighbor	YDL045C	1	+
Fap7p	neighbor	YDL166C	6	+	+
Fbp1p	neighbor	YLR377C	11	+
Fet5p	neighbor	YFL041W	4	+		+													+
Fks1p	neighbor	YLR342W	12	+		+	+				+			+	+			+
Fks3p	neighbor	YMR306W	1	+			+
Fre1p	neighbor	YLR214W	4			+									+			+
Frk1p	neighbor	YPL141C	10	+
Frq1p	neighbor	YDR373W	1	+		+			+							+
Fum1p	neighbor	YPL262W	2	+			+
Fun30p	neighbor	YAL019W	3	+	+		+						+
Fzo1p	neighbor	YBR179C	2	+		+	+										+
Gcd7p	neighbor	YLR291C	24	+			+
Gda1p	neighbor	YEL042W	6	+												+
Gdh2p	neighbor	YDL215C	8	+			+
Gds1p	neighbor	YOR355W	5	+	+		+
Get3p	neighbor	YDL100C	8	+				+
Gos1p	neighbor	YHL031C	5	+		+										+
Gtt1p	neighbor	YIR038C	27	+		+	+	+							+		+
Hap2p	neighbor	YGL237C	5		+
Hhf1p	neighbor	YBR009C	39		+								+
Hmo1p	neighbor	YDR174W	21	+	+								+									+
Hrd1p	neighbor	YOL013C	10	+		+		+	+
Hrr25p	neighbor	YPL204W	28	+	+	+				+	+	+	+					+		+
Hse1p	neighbor	YHL002W	17	+
Hsl1p	neighbor	YKL101W	10	+						+	+	+		+
Hsp30p	neighbor	YCR021C	4			+									+			+
Hsp42p	neighbor	YDR171W	8	+							+
Hsp82p	neighbor	YPL240C	54	+
Hta2p	neighbor	YBL003C	36		+								+
Htb1p	neighbor	YDR224C	26		+								+
Htb2p	neighbor	YBL002W	26		+								+
Hym1p	neighbor	YKL189W	5							+		+
Hyr1p	neighbor	YIR037W	4																									+
Ies3p	neighbor	YLR052W	6		+								+
Ilv1p	neighbor	YER086W	13	+			+
Ilv2p	neighbor	YMR108W	5	+			+
Ilv3p	neighbor	YJR016C	3	+			+
Inn1p	neighbor	YNL152W	3	+						+	+	+		+
Ino1p	neighbor	YJL153C	6	+
Inp54p	neighbor	YOL065C	3	+				+
Ioc3p	neighbor	YFR013W	13		+
Ipl1p	neighbor	YPL209C	10		+						+		+
Isr1p	neighbor	YPR106W	2																				+
Isw1p	neighbor	YBR245C	28		+
Isw2p	neighbor	YOR304W	20		+
Protein	Type	ORF	k	1	2	3	4	5	6	7	8	9	10	11	12	13	14	15	16	17	18	19	20	21	22	23	24	25
Itc1p	neighbor	YGL133W	14		+
Jsn1p	neighbor	YJR091C	7	+		+	+										+
Kes1p	neighbor	YPL145C	7	+		+			+							+
Kin2p	neighbor	YLR096W	10			+												+
Ksp1p	neighbor	YHR082C	24		+
Kss1p	neighbor	YGR040W	11		+
Lap4p	neighbor	YKL103C	12	+															+
Las17p	neighbor	YOR181W	10	+						+	+			+
Lcb3p	neighbor	YJL134W	3	+				+
Lrg1p	neighbor	YDL240W	3	+			+			+		+
Lsm12p	neighbor	YHR121W	16	+	+																			+
Lsm2p	neighbor	YBL026W	10	+	+																	+
Lsm8p	neighbor	YJR022W	8		+																	+
Lsp1p	neighbor	YPL004C	17	+		+	+							+	+		+
Lte1p	neighbor	YAL024C	7									+
Lys1p	neighbor	YIR034C	3	+
Mak5p	neighbor	YBR142W	7		+																	+
Mck1p	neighbor	YNL307C	20																									+
Mdh1p	neighbor	YKL085W	6	+			+
Mds3p	neighbor	YGL197W	5	+			+
Mdv1p	neighbor	YJL112W	6	+		+	+										+
Mhp1p	neighbor	YJL042W	4								+
Mmt1p	neighbor	YMR177W	2	+		+	+
Mnn11p	neighbor	YJL183W	3	+												+
Mot1p	neighbor	YPL082C	34	+	+		+						+
Mps3p	neighbor	YJL019W	6	+	+	+			+		+		+							+
Mrpl3p	neighbor	YMR024W	4	+			+																	+
Msb3p	neighbor	YNL293W	12	+						+		+		+
Msh6p	neighbor	YDR097C	7		+
Mtc5p	neighbor	YDR128W	4	+		+													+
Mth1p	neighbor	YDR277C	10																				+
Muk1p	neighbor	YPL070W	11	+
Myo2p	neighbor	YOR326W	14	+		+				+	+	+							+
Nas2p	neighbor	YIL007C	4	+	+
New1p	neighbor	YPL226W	10	+			+
Nhp10p	neighbor	YDL002C	21		+								+
Nhp6Bp	neighbor	YBR089C-A	15		+
Nip100p	neighbor	YPL174C	5	+							+			+						+
Npl6p	neighbor	YMR091C	16		+
Nsp1p	neighbor	YJL041W	13		+	+			+
Ntr2p	neighbor	YKR022C	8	+	+			+
Num1p	neighbor	YDR150W	6	+			+			+		+		+
Nup116p	neighbor	YMR047C	13		+	+			+
Nup133p	neighbor	YKR082W	7		+	+			+
Nup159p	neighbor	YIL115C	11		+	+			+
Nup53p	neighbor	YMR153W	10		+	+			+
Nup57p	neighbor	YGR119C	8		+	+			+
Nup82p	neighbor	YJL061W	10		+	+			+
Nur1p	neighbor	YDL089W	4		+
Nus1p	neighbor	YDL193W	3	+	+			+	+
Orm2p	neighbor	YLR350W	11	+		+		+	+
Pac11p	neighbor	YDR488C	3	+							+
Pat1p	neighbor	YCR077C	14	+																				+
Pby1p	neighbor	YBR094W	3	+
Pet10p	neighbor	YKR046C	4	+
Pfa4p	neighbor	YOL003C	2	+				+
Pga3p	neighbor	YML125C	3	+		+		+										+
Pho4p	neighbor	YFR034C	19	+	+
Pho85p	neighbor	YPL031C	44		+
Pho86p	neighbor	YJL117W	10	+				+
Phs1p	neighbor	YJL097W	5	+		+		+	+										+
Pin3p	neighbor	YPR154W	10	+	+
Pis1p	neighbor	YPR113W	8	+		+	+								+	+	+
Pkc1p	neighbor	YBL105C	10	+	+					+	+				+
Pkp2p	neighbor	YGL059W	16	+			+
Pmt1p	neighbor	YDL095W	11	+		+		+	+
Ppa2p	neighbor	YMR267W	2	+			+
Prk1p	neighbor	YIL095W	11	+						+	+			+
Protein	Type	ORF	k	1	2	3	4	5	6	7	8	9	10	11	12	13	14	15	16	17	18	19	20	21	22	23	24	25
Prm8p	neighbor	YGL053W	4	+		+		+										+
Pro2p	neighbor	YOR323C	3	+	+
Prp6p	neighbor	YBR055C	12		+
Ptc1p	neighbor	YDL006W	6	+	+
Ptk2p	neighbor	YJR059W	24	+	+	+												+
Pwp2p	neighbor	YCR057C	5	+	+																	+
Pxl1p	neighbor	YKR090W	9	+						+		+
Rad1p	neighbor	YPL022W	9		+
Rad16p	neighbor	YBR114W	9		+
Rad2p	neighbor	YGR258C	2		+
Rbk1p	neighbor	YCR036W	2	+	+
Rck1p	neighbor	YGL158W	17																				+
Rdi1p	neighbor	YDL135C	3	+						+		+			+
Reb1p	neighbor	YBR049C	15		+
Ref2p	neighbor	YDR195W	4		+
Reg1p	neighbor	YDR028C	7	+
Rer2p	neighbor	YBR002C	7	+				+
Ret1p	neighbor	YOR207C	14		+
Ret2p	neighbor	YFR051C	9	+		+			+							+					+
Rfa1p	neighbor	YAR007C	21	+	+								+
Rft1p	neighbor	YBL020W	3	+		+		+	+
Rfx1p	neighbor	YLR176C	12	+	+
Rga1p	neighbor	YOR127W	7	+						+	+	+		+
Rga2p	neighbor	YDR379W	9	+						+	+	+		+
Rgr1p	neighbor	YLR071C	5		+
Rim1p	neighbor	YCR028C-A	10	+			+
Rim15p	neighbor	YFL033C	9	+	+
Rix7p	neighbor	YLL034C	3		+																	+
Rnr1p	neighbor	YER070W	6	+
Rom2p	neighbor	YLR371W	3							+		+
Rpc19p	neighbor	YNL113W	7		+																	+
Rpc37p	neighbor	YKR025W	5		+
Rpd3p	neighbor	YNL330C	3		+								+
Rpl34Ap	neighbor	YER056C-A	7	+																				+
Rpl40Ap	neighbor	YIL148W	8	+																				+
Rpn11p	neighbor	YFR004W	71	+	+		+
Rpn3p	neighbor	YER021W	10																									+
Rpn6p	neighbor	YDL097C	11	+
Rrd1p	neighbor	YIL153W	3	+	+								+
Rrp7p	neighbor	YCL031C	10		+																	+
Rsc2p	neighbor	YLR357W	20		+
Rsc3p	neighbor	YDR303C	19		+
Rsc58p	neighbor	YLR033W	15		+
Rsc8p	neighbor	YFR037C	26		+
Rsp5p	neighbor	YER125W	24	+	+	+	+			+		+			+	+		+
Rtg2p	neighbor	YGL252C	8	+	+
Rts1p	neighbor	YOR014W	6	+	+					+	+	+	+							+
Rtt106p	neighbor	YNL206C	5		+
Sac7p	neighbor	YDR389W	5																									+
Sam3p	neighbor	YPL274W	2			+												+
Sap1p	neighbor	YER047C	4	+
Sap155p	neighbor	YFR040W	6	+
Sas10p	neighbor	YDL153C	12		+																	+
Sbh1p	neighbor	YER087C-B	7	+		+		+	+
Scm3p	neighbor	YDL139C	6	+	+								+
Scs22p	neighbor	YBL091C-A	3																				+
Scw4p	neighbor	YGR279C	2																						+	+
Sec22p	neighbor	YLR268W	18	+		+		+	+							+					+
Sec27p	neighbor	YGL137W	26	+		+			+							+					+
Sec3p	neighbor	YER008C	8	+						+		+		+
Sec4p	neighbor	YFL005W	10	+		+	+				+			+	+		+				+
Sec6p	neighbor	YIL068C	4	+						+				+
Sec65p	neighbor	YML105C	1	+
Sec72p	neighbor	YLR292C	2	+		+		+	+
Sen15p	neighbor	YMR059W	11		+
Sen2p	neighbor	YLR105C	4	+	+	+	+										+
Ses1p	neighbor	YDR023W	11	+
Sgt1p	neighbor	YOR057W	4																									+
Protein	Type	ORF	k	1	2	3	4	5	6	7	8	9	10	11	12	13	14	15	16	17	18	19	20	21	22	23	24	25
Shc1p	neighbor	YER096W	3			+
Sir2p	neighbor	YDL042C	11		+								+									+
Skn7p	neighbor	YHR206W	2		+
Sky1p	neighbor	YMR216C	4	+
Sla1p	neighbor	YBL007C	33	+	+					+	+			+
Slc1p	neighbor	YDL052C	11	+
Sld2p	neighbor	YKL108W	6		+								+
Sly1p	neighbor	YDR189W	12	+		+		+	+							+					+
Smc3p	neighbor	YJL074C	8		+								+
Smd1p	neighbor	YGR074W	6		+
Sml1p	neighbor	YML058W	4	+	+
Smt3p	neighbor	YDR510W	66	+	+						+		+	+
Sna3p	neighbor	YJL151C	23	+		+													+
Snf1p	neighbor	YDR477W	16	+	+		+		+										+
Snf5p	neighbor	YBR289W	9		+
Snf6p	neighbor	YHL025W	8		+
Snf7p	neighbor	YLR025W	2	+		+
Sno1p	neighbor	YMR095C	4	+
Sod2p	neighbor	YHR008C	2	+			+
Sov1p	neighbor	YMR066W	3	+			+
Spc1p	neighbor	YJR010C-A	13	+		+		+	+
Spc2p	neighbor	YML055W	7	+		+		+	+
Spc34p	neighbor	YKR037C	6	+	+						+		+							+
Spt15p	neighbor	YER148W	28		+																	+
Spt8p	neighbor	YLR055C	8		+
Srl2p	neighbor	YLR082C	2	+	+
Srp1p	neighbor	YNL189W	29	+	+
Srp101p	neighbor	YDR292C	4	+		+		+	+
Srv2p	neighbor	YNL138W	9	+						+	+			+
Ssb1p	neighbor	YDL229W	44												+
Ssm4p	neighbor	YIL030C	1	+	+	+		+	+
Ssn8p	neighbor	YNL025C	13		+
Ste3p	neighbor	YKL178C	2			+												+
Ste4p	neighbor	YOR212W	5			+												+
Sth1p	neighbor	YIL126W	27		+
Stp22p	neighbor	YCL008C	5	+		+												+
Sui1p	neighbor	YNL244C	5	+
Sur7p	neighbor	YML052W	5	+		+	+							+	+			+							+
Svf1p	neighbor	YDR346C	5	+	+
Swh1p	neighbor	YAR042W	4	+	+			+	+							+
Swi1p	neighbor	YPL016W	10		+
Swi5p	neighbor	YDR146C	5	+	+
Tae1p	neighbor	YBR261C	12	+
Taf1p	neighbor	YGR274C	12		+
Taf12p	neighbor	YDR145W	8		+
Tdh1p	neighbor	YJL052W	8	+			+								+										+
Tdh2p	neighbor	YJR009C	15	+			+								+										+
Tdh3p	neighbor	YGR192C	17	+			+								+										+
Tef1p	neighbor	YPR080W	14	+			+																	+
Tem1p	neighbor	YML064C	13	+							+									+
Tfc3p	neighbor	YAL001C	4	+	+		+						+
Tfs1p	neighbor	YLR178C	1	+		+													+
Tgl1p	neighbor	YKL140W	11	+		+
Tgl3p	neighbor	YMR313C	4	+
Thr1p	neighbor	YHR025W	7																				+
Tid3p	neighbor	YIL144W	16		+								+
Tip20p	neighbor	YGL145W	10	+				+
Tom22p	neighbor	YNL131W	5	+		+	+										+
Tom40p	neighbor	YMR203W	3	+		+	+										+
Tom70p	neighbor	YNL121C	7	+		+	+										+
Tor1p	neighbor	YJR066W	15	+	+	+			+						+	+		+	+
Tor2p	neighbor	YKL203C	11	+		+	+								+			+	+
Tos3p	neighbor	YGL179C	12	+
Tpd3p	neighbor	YAL016W	15	+	+					+	+	+								+
Tpk1p	neighbor	YJL164C	25	+	+
Tpk3p	neighbor	YKL166C	18	+	+
Tub1p	neighbor	YML085C	11	+	+						+									+
Tvp15p	neighbor	YDR100W	16	+		+			+							+					+
Protein	Type	ORF	k	1	2	3	4	5	6	7	8	9	10	11	12	13	14	15	16	17	18	19	20	21	22	23	24	25
Tvp18p	neighbor	YMR071C	8	+		+			+							+					+
Ubc4p	neighbor	YBR082C	5																									+
Ubi4p	neighbor	YLL039C	136	+
Ubp3p	neighbor	YER151C	44	+
Ubp7p	neighbor	YIL156W	15	+
Ubr1p	neighbor	YGR184C	4	+
Ufd2p	neighbor	YDL190C	4	+	+
Ufe1p	neighbor	YOR075W	9	+		+		+
Uip3p	neighbor	YAR027W	20		+				+
Ulp1p	neighbor	YPL020C	8		+	+			+													+
Ura7p	neighbor	YBL039C	12	+
Usa1p	neighbor	YML029W	11	+		+		+	+
Use1p	neighbor	YGL098W	9	+		+		+	+
Vam3p	neighbor	YOR106W	5	+		+													+
Vba4p	neighbor	YDR119W	2	+		+													+
Vps21p	neighbor	YOR089C	8	+		+	+										+
Vps73p	neighbor	YGL104C	7	+			+
Wsc3p	neighbor	YOL105C	1							+					+
Wtm1p	neighbor	YOR230W	6		+
Yak1p	neighbor	YJL141C	8	+	+
Yar028wp	neighbor	YAR028W	5																				+
Ybp2p	neighbor	YGL060W	2	+	+								+
Ybr028cp	neighbor	YBR028C	6
Ybr241cp	neighbor	YBR241C	4	+		+													+
Ybt1p	neighbor	YLL048C	3	+															+
Yck1p	neighbor	YHR135C	38	+		+	+	+							+			+
Ycl056cp	neighbor	YCL056C	4
Ydr476cp	neighbor	YDR476C	3	+				+
Yeh1p	neighbor	YLL012W	4	+		+
Ygl114wp	neighbor	YGL114W	1			+
Ygr149wp	neighbor	YGR149W	2			+
Yhl042wp	neighbor	YHL042W	6																				+
Yif1p	neighbor	YNL263C	12	+		+		+	+							+					+
Yim1p	neighbor	YMR152W	3	+			+
Yip3p	neighbor	YNL044W	13	+				+								+					+
Yjl185cp	neighbor	YJL185C	3																				+
Yju3p	neighbor	YKL094W	7	+		+	+								+		+
Ykt6p	neighbor	YKL196C	14	+		+	+									+			+
Yku70p	neighbor	YMR284W	5		+				+				+
Yll032cp	neighbor	YLL032C	3	+																				+
Ylr036cp	neighbor	YLR036C	1																				+
Ynl086wp	neighbor	YNL086W	1
Yop1p	neighbor	YPR028W	10	+		+		+
Yor059cp	neighbor	YOR059C	3	+
Ypr159c-ap	neighbor	YPR159C-A	3																				+
Yra1p	neighbor	YDR381W	24		+
Yta7p	neighbor	YGR270W	24	+	+	+		+	+
Yvh1p	neighbor	YIR026C	2	+	+
Zds2p	neighbor	YML109W	10		+					+		+
