# Supplementary material for: From networks of protein interactions to networks of functional dependencies
Source: BMC Syst Biol. 2012 May 20;6:44. doi: 10.1186/1752-0509-6-44 (PMC3434018; doi:10.1186/1752-0509-6-44)
Supplement: Additional file 7 — Directed acyclic graphs in the peroxisome PG (xls). The table reports the node identity of the different types of DAG shown schematically in Figure 4A of the main text. [file 1752-0509-6-44-S7.xls]

## Sheet: Supplementary Table 3
#	Type	Links	DAG	Detailed description of the DAG elements
1	A>B>C	15; 17	266 > 1 > 70584	Dnm1p-division regulation > Mitochondrion Dnm1p-division > Peroxisome Vps1p-division
2	A>B>C	35; 17	48856 > 1 > 70584	Cortical actin dynamics > Mitochondrion Dnm1p-division > Peroxisome Vps1p-division
3	A>B>C	46; 15	5977 > 266 > 1	Glycogen biosynthesis inhibition > Dnm1p-division regulation > Mitochondrion Dnm1p-division
4	A>B>C	46; 20	5977 > 266 > 1300	Glycogen biosynthesis inhibition > Dnm1p-division regulation > Cell aging
5	A>B>C	46; 14	5977 > 266 > 16559	Glycogen biosynthesis inhibition > Dnm1p-division regulation > Peroxisome elongation/Dnm1p-division
6	A>B>C	23; 15	17038 > 266 > 1	Protein import > Dnm1p-division regulation > Mitochondrion Dnm1p-division
7	A>B>C	23; 20	17038 > 266 > 1300	Protein import > Dnm1p-division regulation > Cell aging
8	A>B>C	41; 15	19538 > 266 > 1	Protein folding > Dnm1p-division regulation > Mitochondrion Dnm1p-division
9	A>B>C	41; 20	19538 > 266 > 1300	Protein folding > Dnm1p-division regulation > Cell aging
10	A>B>C	32; 15	32880 > 266 > 1	Regulation of protein localization > Dnm1p-division regulation > Mitochondrion Dnm1p-division
11	A>B>C	32; 20	32880 > 266 > 1300	Regulation of protein localization > Dnm1p-division regulation > Cell aging
12	A>B>C	31; 3	32880 > 6625 > 16562	Regulation of protein localization > Translocation into peroxisomal matrix > Peroxisomal receptor recycling
13	A>B>C	29; 3	45033 > 6625 > 16562	Peroxisome inheritance > Translocation into peroxisomal matrix > Peroxisomal receptor recycling
14	A>B>C	14; 26	266 > 16559 > 6625	Dnm1p-division regulation > Peroxisome elongation/Dnm1p-division > Translocation into peroxisomal matrix
15	A>B>C	14; 25	266 > 16559 > 16560	Dnm1p-division regulation > Peroxisome elongation/Dnm1p-division > Docking on peroxisomal membrane
16	A>B>C	14; 27	266 > 16559 > 16562	Dnm1p-division regulation > Peroxisome elongation/Dnm1p-division > Peroxisomal receptor recycling
17	A>B>C	14; 13	266 > 16559 > 45033	Dnm1p-division regulation > Peroxisome elongation/Dnm1p-division > Peroxisome inheritance
18	A>B>C	14; 16	266 > 16559 > 70584	Dnm1p-division regulation > Peroxisome elongation/Dnm1p-division > Peroxisome Vps1p-division
19	A>B>C	21; 18	17038 > 16559 > 1300	Protein import > Peroxisome elongation/Dnm1p-division > Cell aging
20	A>B>C	40; 18	19538 > 16559 > 1300	Protein folding > Peroxisome elongation/Dnm1p-division > Cell aging
21	A>B>C	40; 26	19538 > 16559 > 6625	Protein folding > Peroxisome elongation/Dnm1p-division > Translocation into peroxisomal matrix
22	A>B>C	40; 27	19538 > 16559 > 16562	Protein folding > Peroxisome elongation/Dnm1p-division > Peroxisomal receptor recycling
23	A>B>C	40; 13	19538 > 16559 > 45033	Protein folding > Peroxisome elongation/Dnm1p-division > Peroxisome inheritance
24	A>B>C	40; 16	19538 > 16559 > 70584	Protein folding > Peroxisome elongation/Dnm1p-division > Peroxisome Vps1p-division
25	A>B>C	30; 18	32880 > 16559 > 1300	Regulation of protein localization > Peroxisome elongation/Dnm1p-division > Cell aging
26	A>B>C	30; 25	32880 > 16559 > 16560	Regulation of protein localization > Peroxisome elongation/Dnm1p-division > Docking on peroxisomal membrane
27	A>B>C	30; 27	32880 > 16559 > 16562	Regulation of protein localization > Peroxisome elongation/Dnm1p-division > Peroxisomal receptor recycling
28	A>B>C	30; 13	32880 > 16559 > 45033	Regulation of protein localization > Peroxisome elongation/Dnm1p-division > Peroxisome inheritance
29	A>B>C	30; 16	32880 > 16559 > 70584	Regulation of protein localization > Peroxisome elongation/Dnm1p-division > Peroxisome Vps1p-division
30	A>B>C	11; 18	45046 > 16559 > 1300	PMP insertion into peroxisomal membrane > Peroxisome elongation/Dnm1p-division > Cell aging
31	A>B>C	11; 16	45046 > 16559 > 70584	PMP insertion into peroxisomal membrane > Peroxisome elongation/Dnm1p-division > Peroxisome Vps1p-division
32	A>B>C	34; 26	48856 > 16559 > 6625	Cortical actin dynamics > Peroxisome elongation/Dnm1p-division > Translocation into peroxisomal matrix
33	A>B>C	34; 25	48856 > 16559 > 16560	Cortical actin dynamics > Peroxisome elongation/Dnm1p-division > Docking on peroxisomal membrane
34	A>B>C	34; 27	48856 > 16559 > 16562	Cortical actin dynamics > Peroxisome elongation/Dnm1p-division > Peroxisomal receptor recycling
35	A>B>C	34; 16	48856 > 16559 > 70584	Cortical actin dynamics > Peroxisome elongation/Dnm1p-division > Peroxisome Vps1p-division
36	A>B>C	39; 2	19538 > 16560 > 6625	Protein folding > Docking on peroxisomal membrane > Translocation into peroxisomal matrix
37	A>B>C	39; 4	19538 > 16560 > 16562	Protein folding > Docking on peroxisomal membrane > Peroxisomal receptor recycling
38	A>B>C	28; 4	45033 > 16560 > 16562	Peroxisome inheritance > Docking on peroxisomal membrane > Peroxisomal receptor recycling
39	A>B>C	1; 2	45184 > 16560 > 6625	Peroxisomal receptor-enzyme recognition > Docking on peroxisomal membrane > Translocation into peroxisomal matrix
40	A>B>C	1; 4	45184 > 16560 > 16562	Peroxisomal receptor-enzyme recognition > Docking on peroxisomal membrane > Peroxisomal receptor recycling
41	A>B>C	37; 29	48856 > 45033 > 6625	Cortical actin dynamics > Peroxisome inheritance > Translocation into peroxisomal matrix
42	A>B>C	37; 28	48856 > 45033 > 16560	Cortical actin dynamics > Peroxisome inheritance > Docking on peroxisomal membrane
43	A>B>C	38; 35	17038 > 48856 > 1	Protein import > Cortical actin dynamics > Mitochondrion Dnm1p-division
44	A>B>C	38; 36	17038 > 48856 > 1300	Protein import > Cortical actin dynamics > Cell aging
45	A>B>C	33; 35	32880 > 48856 > 1	Regulation of protein localization > Cortical actin dynamics > Mitochondrion Dnm1p-division
46	A>B>C	33; 36	32880 > 48856 > 1300	Regulation of protein localization > Cortical actin dynamics > Cell aging
47	A>B>C	33; 37	32880 > 48856 > 45033	Regulation of protein localization > Cortical actin dynamics > Peroxisome inheritance
48	A>B>C	17; 19	1 > 70584 > 1300	Mitochondrion Dnm1p-division > Peroxisome Vps1p-division > Cell aging
49	A>B>C	22; 19	17038 > 70584 > 1300	Protein import > Peroxisome Vps1p-division > Cell aging
1	A<B>C	14; 15	16559 < 266 > 1	Peroxisome elongation/Dnm1p-division < Dnm1p-division regulation > Mitochondrion Dnm1p-division
2	A<B>C	15; 20	1 < 266 > 1300	Mitochondrion Dnm1p-division < Dnm1p-division regulation > Cell aging
3	A<B>C	45; 46	19395 < 5977 > 266	Fatty acid oxidation < Glycogen biosynthesis inhibition > Dnm1p-division regulation
4	A<B>C	13; 16	45033 < 16559 > 70584	Peroxisome inheritance < Peroxisome elongation/Dnm1p-division > Peroxisome Vps1p-division
5	A<B>C	13; 18	45033 < 16559 > 1300	Peroxisome inheritance < Peroxisome elongation/Dnm1p-division > Cell aging
6	A<B>C	13; 27	45033 < 16559 > 16562	Peroxisome inheritance < Peroxisome elongation/Dnm1p-division > Peroxisomal receptor recycling
7	A<B>C	16; 25	70584 < 16559 > 16560	Peroxisome Vps1p-division < Peroxisome elongation/Dnm1p-division > Docking on peroxisomal membrane
8	A<B>C	16; 26	70584 < 16559 > 6625	Peroxisome Vps1p-division < Peroxisome elongation/Dnm1p-division > Translocation into peroxisomal matrix
9	A<B>C	16; 27	70584 < 16559 > 16562	Peroxisome Vps1p-division < Peroxisome elongation/Dnm1p-division > Peroxisomal receptor recycling
10	A<B>C	18; 25	1300 < 16559 > 16560	Cell aging < Peroxisome elongation/Dnm1p-division > Docking on peroxisomal membrane
11	A<B>C	18; 26	1300 < 16559 > 6625	Cell aging < Peroxisome elongation/Dnm1p-division > Translocation into peroxisomal matrix
12	A<B>C	18; 27	1300 < 16559 > 16562	Cell aging < Peroxisome elongation/Dnm1p-division > Peroxisomal receptor recycling
13	A<B>C	8; 22	16560 < 17038 > 70584	Docking on peroxisomal membrane < Protein import > Peroxisome Vps1p-division
14	A<B>C	8; 23	16560 < 17038 > 266	Docking on peroxisomal membrane < Protein import > Dnm1p-division regulation
15	A<B>C	8; 38	16560 < 17038 > 48856	Docking on peroxisomal membrane < Protein import > Cortical actin dynamics
16	A<B>C	8; 43	16560 < 17038 > 19395	Docking on peroxisomal membrane < Protein import > Fatty acid oxidation
17	A<B>C	9; 22	6625 < 17038 > 70584	Translocation into peroxisomal matrix < Protein import > Peroxisome Vps1p-division
18	A<B>C	9; 23	6625 < 17038 > 266	Translocation into peroxisomal matrix < Protein import > Dnm1p-division regulation
19	A<B>C	9; 38	6625 < 17038 > 48856	Translocation into peroxisomal matrix < Protein import > Cortical actin dynamics
20	A<B>C	9; 43	6625 < 17038 > 19395	Translocation into peroxisomal matrix < Protein import > Fatty acid oxidation
21	A<B>C	10; 22	16562 < 17038 > 70584	Peroxisomal receptor recycling < Protein import > Peroxisome Vps1p-division
22	A<B>C	10; 23	16562 < 17038 > 266	Peroxisomal receptor recycling < Protein import > Dnm1p-division regulation
23	A<B>C	10; 24	16562 < 17038 > 45033	Peroxisomal receptor recycling < Protein import > Peroxisome inheritance
24	A<B>C	10; 38	16562 < 17038 > 48856	Peroxisomal receptor recycling < Protein import > Cortical actin dynamics
25	A<B>C	10; 43	16562 < 17038 > 19395	Peroxisomal receptor recycling < Protein import > Fatty acid oxidation
26	A<B>C	21; 43	16559 < 17038 > 19395	Peroxisome elongation/Dnm1p-division < Protein import > Fatty acid oxidation
27	A<B>C	22; 23	70584 < 17038 > 266	Peroxisome Vps1p-division < Protein import > Dnm1p-division regulation
28	A<B>C	22; 24	70584 < 17038 > 45033	Peroxisome Vps1p-division < Protein import > Peroxisome inheritance
29	A<B>C	22; 38	70584 < 17038 > 48856	Peroxisome Vps1p-division < Protein import > Cortical actin dynamics
30	A<B>C	22; 43	70584 < 17038 > 19395	Peroxisome Vps1p-division < Protein import > Fatty acid oxidation
31	A<B>C	23; 24	266 < 17038 > 45033	Dnm1p-division regulation < Protein import > Peroxisome inheritance
32	A<B>C	23; 38	266 < 17038 > 48856	Dnm1p-division regulation < Protein import > Cortical actin dynamics
33	A<B>C	23; 43	266 < 17038 > 19395	Dnm1p-division regulation < Protein import > Fatty acid oxidation
34	A<B>C	24; 43	45033 < 17038 > 19395	Peroxisome inheritance < Protein import > Fatty acid oxidation
35	A<B>C	38; 43	48856 < 17038 > 19395	Cortical actin dynamics < Protein import > Fatty acid oxidation
36	A<B>C	39; 41	16560 < 19538 > 266	Docking on peroxisomal membrane < Protein folding > Dnm1p-division regulation
37	A<B>C	30; 44	16559 < 32880 > 19395	Peroxisome elongation/Dnm1p-division < Regulation of protein localization > Fatty acid oxidation
38	A<B>C	31; 32	6625 < 32880 > 266	Translocation into peroxisomal matrix < Regulation of protein localization > Dnm1p-division regulation
39	A<B>C	31; 33	6625 < 32880 > 48856	Translocation into peroxisomal matrix < Regulation of protein localization > Cortical actin dynamics
40	A<B>C	31; 44	6625 < 32880 > 19395	Translocation into peroxisomal matrix < Regulation of protein localization > Fatty acid oxidation
41	A<B>C	32; 33	266 < 32880 > 48856	Dnm1p-division regulation < Regulation of protein localization > Cortical actin dynamics
42	A<B>C	32; 44	266 < 32880 > 19395	Dnm1p-division regulation < Regulation of protein localization > Fatty acid oxidation
43	A<B>C	33; 44	48856 < 32880 > 19395	Cortical actin dynamics < Regulation of protein localization > Fatty acid oxidation
44	A<B>C	5; 42	16560 < 45046 > 19395	Docking on peroxisomal membrane < PMP insertion into peroxisomal membrane > Fatty acid oxidation
45	A<B>C	6; 42	6625 < 45046 > 19395	Translocation into peroxisomal matrix < PMP insertion into peroxisomal membrane > Fatty acid oxidation
46	A<B>C	7; 12	16562 < 45046 > 45033	Peroxisomal receptor recycling < PMP insertion into peroxisomal membrane > Peroxisome inheritance
47	A<B>C	7; 42	16562 < 45046 > 19395	Peroxisomal receptor recycling < PMP insertion into peroxisomal membrane > Fatty acid oxidation
48	A<B>C	11; 42	16559 < 45046 > 19395	Peroxisome elongation/Dnm1p-division < PMP insertion into peroxisomal membrane > Fatty acid oxidation
49	A<B>C	12; 42	45033 < 45046 > 19395	Peroxisome inheritance < PMP insertion into peroxisomal membrane > Fatty acid oxidation
50	A<B>C	34; 35	16559 < 48856 > 1	Peroxisome elongation/Dnm1p-division < Cortical actin dynamics > Mitochondrion Dnm1p-division
51	A<B>C	35; 36	1 < 48856 > 1300	Mitochondrion Dnm1p-division < Cortical actin dynamics > Cell aging
52	A<B>C	35; 37	1 < 48856 > 45033	Mitochondrion Dnm1p-division < Cortical actin dynamics > Peroxisome inheritance
53	A<B>C	36; 37	1300 < 48856 > 45033	Cell aging < Cortical actin dynamics > Peroxisome inheritance
1	A>B<C	15; 35	266 > 1 < 48856	Dnm1p-division regulation > Mitochondrion Dnm1p-division < Cortical actin dynamics
2	A>B<C	23; 32	17038 > 266 < 32880	Protein import > Dnm1p-division regulation < Regulation of protein localization
3	A>B<C	23; 41	17038 > 266 < 19538	Protein import > Dnm1p-division regulation < Protein folding
4	A>B<C	23; 46	17038 > 266 < 5977	Protein import > Dnm1p-division regulation < Glycogen biosynthesis inhibition
5	A>B<C	32; 41	32880 > 266 < 19538	Regulation of protein localization > Dnm1p-division regulation < Protein folding
6	A>B<C	32; 46	32880 > 266 < 5977	Regulation of protein localization > Dnm1p-division regulation < Glycogen biosynthesis inhibition
7	A>B<C	41; 46	19538 > 266 < 5977	Protein folding > Dnm1p-division regulation < Glycogen biosynthesis inhibition
8	A>B<C	19; 20	70584 > 1300 < 266	Peroxisome Vps1p-division > Cell aging < Dnm1p-division regulation
9	A>B<C	19; 36	70584 > 1300 < 48856	Peroxisome Vps1p-division > Cell aging < Cortical actin dynamics
10	A>B<C	20; 36	266 > 1300 < 48856	Dnm1p-division regulation > Cell aging < Cortical actin dynamics
11	A>B<C	2; 31	16560 > 6625 < 32880	Docking on peroxisomal membrane > Translocation into peroxisomal matrix < Regulation of protein localization
12	A>B<C	6; 9	45046 > 6625 < 17038	PMP insertion into peroxisomal membrane > Translocation into peroxisomal matrix < Protein import
13	A>B<C	6; 31	45046 > 6625 < 32880	PMP insertion into peroxisomal membrane > Translocation into peroxisomal matrix < Regulation of protein localization
14	A>B<C	9; 31	17038 > 6625 < 32880	Protein import > Translocation into peroxisomal matrix < Regulation of protein localization
15	A>B<C	29; 31	45033 > 6625 < 32880	Peroxisome inheritance > Translocation into peroxisomal matrix < Regulation of protein localization
16	A>B<C	11; 14	45046 > 16559 < 266	PMP insertion into peroxisomal membrane > Peroxisome elongation/Dnm1p-division < Dnm1p-division regulation
17	A>B<C	11; 21	45046 > 16559 < 17038	PMP insertion into peroxisomal membrane > Peroxisome elongation/Dnm1p-division < Protein import
18	A>B<C	11; 30	45046 > 16559 < 32880	PMP insertion into peroxisomal membrane > Peroxisome elongation/Dnm1p-division < Regulation of protein localization
19	A>B<C	11; 34	45046 > 16559 < 48856	PMP insertion into peroxisomal membrane > Peroxisome elongation/Dnm1p-division < Cortical actin dynamics
20	A>B<C	11; 40	45046 > 16559 < 19538	PMP insertion into peroxisomal membrane > Peroxisome elongation/Dnm1p-division < Protein folding
21	A>B<C	14; 34	266 > 16559 < 48856	Dnm1p-division regulation > Peroxisome elongation/Dnm1p-division < Cortical actin dynamics
22	A>B<C	21; 30	17038 > 16559 < 32880	Protein import > Peroxisome elongation/Dnm1p-division < Regulation of protein localization
23	A>B<C	21; 40	17038 > 16559 < 19538	Protein import > Peroxisome elongation/Dnm1p-division < Protein folding
24	A>B<C	30; 40	32880 > 16559 < 19538	Regulation of protein localization > Peroxisome elongation/Dnm1p-division < Protein folding
25	A>B<C	34; 40	48856 > 16559 < 19538	Cortical actin dynamics > Peroxisome elongation/Dnm1p-division < Protein folding
26	A>B<C	1; 5	45184 > 16560 < 45046	Peroxisomal receptor-enzyme recognition > Docking on peroxisomal membrane < PMP insertion into peroxisomal membrane
27	A>B<C	1; 8	45184 > 16560 < 17038	Peroxisomal receptor-enzyme recognition > Docking on peroxisomal membrane < Protein import
28	A>B<C	1; 25	45184 > 16560 < 16559	Peroxisomal receptor-enzyme recognition > Docking on peroxisomal membrane < Peroxisome elongation/Dnm1p-division
29	A>B<C	1; 28	45184 > 16560 < 45033	Peroxisomal receptor-enzyme recognition > Docking on peroxisomal membrane < Peroxisome inheritance
30	A>B<C	1; 39	45184 > 16560 < 19538	Peroxisomal receptor-enzyme recognition > Docking on peroxisomal membrane < Protein folding
31	A>B<C	5; 8	45046 > 16560 < 17038	PMP insertion into peroxisomal membrane > Docking on peroxisomal membrane < Protein import
32	A>B<C	5; 39	45046 > 16560 < 19538	PMP insertion into peroxisomal membrane > Docking on peroxisomal membrane < Protein folding
33	A>B<C	8; 39	17038 > 16560 < 19538	Protein import > Docking on peroxisomal membrane < Protein folding
34	A>B<C	28; 39	45033 > 16560 < 19538	Peroxisome inheritance > Docking on peroxisomal membrane < Protein folding
35	A>B<C	7; 10	45046 > 16562 < 17038	PMP insertion into peroxisomal membrane > Peroxisomal receptor recycling < Protein import
36	A>B<C	42; 43	45046 > 19395 < 17038	PMP insertion into peroxisomal membrane > Fatty acid oxidation < Protein import
37	A>B<C	42; 44	45046 > 19395 < 32880	PMP insertion into peroxisomal membrane > Fatty acid oxidation < Regulation of protein localization
38	A>B<C	42; 45	45046 > 19395 < 5977	PMP insertion into peroxisomal membrane > Fatty acid oxidation < Glycogen biosynthesis inhibition
39	A>B<C	43; 44	17038 > 19395 < 32880	Protein import > Fatty acid oxidation < Regulation of protein localization
40	A>B<C	43; 45	17038 > 19395 < 5977	Protein import > Fatty acid oxidation < Glycogen biosynthesis inhibition
41	A>B<C	44; 45	32880 > 19395 < 5977	Regulation of protein localization > Fatty acid oxidation < Glycogen biosynthesis inhibition
42	A>B<C	12; 24	45046 > 45033 < 17038	PMP insertion into peroxisomal membrane > Peroxisome inheritance < Protein import
43	A>B<C	12; 37	45046 > 45033 < 48856	PMP insertion into peroxisomal membrane > Peroxisome inheritance < Cortical actin dynamics
44	A>B<C	33; 38	32880 > 48856 < 17038	Regulation of protein localization > Cortical actin dynamics < Protein import
45	A>B<C	16; 17	16559 > 70584 < 1	Peroxisome elongation/Dnm1p-division > Peroxisome Vps1p-division < Mitochondrion Dnm1p-division
46	A>B<C	17; 22	1 > 70584 < 17038	Mitochondrion Dnm1p-division > Peroxisome Vps1p-division < Protein import
1	A>B>C; A>C	2 ; 3 ; 4	16560 > 6625 > 16562; 16560 > 16562	Docking on peroxisomal membrane > Translocation into peroxisomal matrix > Peroxisomal receptor recycling
2	A>B>C; A>C	5 ; 2 ; 6	45046 > 16560 > 6625; 45046 > 6625	PMP insertion into peroxisomal membrane > Docking on peroxisomal membrane > Translocation into peroxisomal matrix
3	A>B>C; A>C	5 ; 4 ; 7	45046 > 16560 > 16562; 45046 > 16562	PMP insertion into peroxisomal membrane > Docking on peroxisomal membrane > Peroxisomal receptor recycling
4	A>B>C; A>C	6 ; 3 ; 7	45046 > 6625 > 16562; 45046 > 16562	PMP insertion into peroxisomal membrane > Translocation into peroxisomal matrix > Peroxisomal receptor recycling
5	A>B>C; A>C	8 ; 2 ; 9	17038 > 16560 > 6625; 17038 > 6625	Protein import > Docking on peroxisomal membrane > Translocation into peroxisomal matrix
6	A>B>C; A>C	8 ; 4 ; 10	17038 > 16560 > 16562; 17038 > 16562	Protein import > Docking on peroxisomal membrane > Peroxisomal receptor recycling
7	A>B>C; A>C	9 ; 3 ; 10	17038 > 6625 > 16562; 17038 > 16562	Protein import > Translocation into peroxisomal matrix > Peroxisomal receptor recycling
8	A>B>C; A>C	11 ; 13 ; 12	45046 > 16559 > 45033; 45046 > 45033	PMP insertion into peroxisomal membrane > Peroxisome elongation/Dnm1p-division > Peroxisome inheritance
9	A>B>C; A>C	11 ; 25 ; 5	45046 > 16559 > 16560; 45046 > 16560	PMP insertion into peroxisomal membrane > Peroxisome elongation/Dnm1p-division > Docking on peroxisomal membrane
10	A>B>C; A>C	11 ; 26 ; 6	45046 > 16559 > 6625; 45046 > 6625	PMP insertion into peroxisomal membrane > Peroxisome elongation/Dnm1p-division > Translocation into peroxisomal matrix
11	A>B>C; A>C	11 ; 27 ; 7	45046 > 16559 > 16562; 45046 > 16562	PMP insertion into peroxisomal membrane > Peroxisome elongation/Dnm1p-division > Peroxisomal receptor recycling
12	A>B>C; A>C	12 ; 28 ; 5	45046 > 45033 > 16560; 45046 > 16560	PMP insertion into peroxisomal membrane > Peroxisome inheritance > Docking on peroxisomal membrane
13	A>B>C; A>C	12 ; 29 ; 6	45046 > 45033 > 6625; 45046 > 6625	PMP insertion into peroxisomal membrane > Peroxisome inheritance > Translocation into peroxisomal matrix
14	A>B>C; A>C	13 ; 28 ; 25	16559 > 45033 > 16560; 16559 > 16560	Peroxisome elongation/Dnm1p-division > Peroxisome inheritance > Docking on peroxisomal membrane
15	A>B>C; A>C	13 ; 29 ; 26	16559 > 45033 > 6625; 16559 > 6625	Peroxisome elongation/Dnm1p-division > Peroxisome inheritance > Translocation into peroxisomal matrix
16	A>B>C; A>C	14 ; 18 ; 20	266 > 16559 > 1300; 266 > 1300	Dnm1p-division regulation > Peroxisome elongation/Dnm1p-division > Cell aging
17	A>B>C; A>C	16 ; 19 ; 18	16559 > 70584 > 1300; 16559 > 1300	Peroxisome elongation/Dnm1p-division > Peroxisome Vps1p-division > Cell aging
18	A>B>C; A>C	21 ; 13 ; 24	17038 > 16559 > 45033; 17038 > 45033	Protein import > Peroxisome elongation/Dnm1p-division > Peroxisome inheritance
19	A>B>C; A>C	21 ; 16 ; 22	17038 > 16559 > 70584; 17038 > 70584	Protein import > Peroxisome elongation/Dnm1p-division > Peroxisome Vps1p-division
20	A>B>C; A>C	21 ; 25 ; 8	17038 > 16559 > 16560; 17038 > 16560	Protein import > Peroxisome elongation/Dnm1p-division > Docking on peroxisomal membrane
21	A>B>C; A>C	21 ; 26 ; 9	17038 > 16559 > 6625; 17038 > 6625	Protein import > Peroxisome elongation/Dnm1p-division > Translocation into peroxisomal matrix
22	A>B>C; A>C	21 ; 27 ; 10	17038 > 16559 > 16562; 17038 > 16562	Protein import > Peroxisome elongation/Dnm1p-division > Peroxisomal receptor recycling
23	A>B>C; A>C	23 ; 14 ; 21	17038 > 266 > 16559; 17038 > 16559	Protein import > Dnm1p-division regulation > Peroxisome elongation/Dnm1p-division
24	A>B>C; A>C	24 ; 28 ; 8	17038 > 45033 > 16560; 17038 > 16560	Protein import > Peroxisome inheritance > Docking on peroxisomal membrane
25	A>B>C; A>C	24 ; 29 ; 9	17038 > 45033 > 6625; 17038 > 6625	Protein import > Peroxisome inheritance > Translocation into peroxisomal matrix
26	A>B>C; A>C	25 ; 2 ; 26	16559 > 16560 > 6625; 16559 > 6625	Peroxisome elongation/Dnm1p-division > Docking on peroxisomal membrane > Translocation into peroxisomal matrix
27	A>B>C; A>C	25 ; 4 ; 27	16559 > 16560 > 16562; 16559 > 16562	Peroxisome elongation/Dnm1p-division > Docking on peroxisomal membrane > Peroxisomal receptor recycling
28	A>B>C; A>C	26 ; 3 ; 27	16559 > 6625 > 16562; 16559 > 16562	Peroxisome elongation/Dnm1p-division > Translocation into peroxisomal matrix > Peroxisomal receptor recycling
29	A>B>C; A>C	28 ; 2 ; 29	45033 > 16560 > 6625; 45033 > 6625	Peroxisome inheritance > Docking on peroxisomal membrane > Translocation into peroxisomal matrix
30	A>B>C; A>C	30 ; 26 ; 31	32880 > 16559 > 6625; 32880 > 6625	Regulation of protein localization > Peroxisome elongation/Dnm1p-division > Translocation into peroxisomal matrix
31	A>B>C; A>C	32 ; 14 ; 30	32880 > 266 > 16559; 32880 > 16559	Regulation of protein localization > Dnm1p-division regulation > Peroxisome elongation/Dnm1p-division
32	A>B>C; A>C	33 ; 34 ; 30	32880 > 48856 > 16559; 32880 > 16559	Regulation of protein localization > Cortical actin dynamics > Peroxisome elongation/Dnm1p-division
33	A>B>C; A>C	34 ; 13 ; 37	48856 > 16559 > 45033; 48856 > 45033	Cortical actin dynamics > Peroxisome elongation/Dnm1p-division > Peroxisome inheritance
34	A>B>C; A>C	34 ; 18 ; 36	48856 > 16559 > 1300; 48856 > 1300	Cortical actin dynamics > Peroxisome elongation/Dnm1p-division > Cell aging
35	A>B>C; A>C	38 ; 34 ; 21	17038 > 48856 > 16559; 17038 > 16559	Protein import > Cortical actin dynamics > Peroxisome elongation/Dnm1p-division
36	A>B>C; A>C	38 ; 37 ; 24	17038 > 48856 > 45033; 17038 > 45033	Protein import > Cortical actin dynamics > Peroxisome inheritance
37	A>B>C; A>C	40 ; 25 ; 39	19538 > 16559 > 16560; 19538 > 16560	Protein folding > Peroxisome elongation/Dnm1p-division > Docking on peroxisomal membrane
38	A>B>C; A>C	41 ; 14 ; 40	19538 > 266 > 16559; 19538 > 16559	Protein folding > Dnm1p-division regulation > Peroxisome elongation/Dnm1p-division
